# Supplementary material for: Hydrogen and Lithium Bonds—Lewis Acid Units Possessing Multi-Center Covalent Bonds
Source: Molecules. 2021 Nov 17;26(22):6939. doi: 10.3390/molecules26226939 (PMC8624437; doi:10.3390/molecules26226939)
Supplement: Supplementary file 1 [file molecules-26-06939-s001.zip]

Archive with 1 entries (1 files):
- molecules-1446866-supplementary.pdf
